# Supplementary material for: COPD Exacerbation Biomarkers Validated Using Multiple Reaction Monitoring Mass Spectrometry
Source: PLoS One. 2016 Aug 15;11(8):e0161129. doi: 10.1371/journal.pone.0161129 (PMC4985129; doi:10.1371/journal.pone.0161129)
Supplement: S2 File — (CSV) [file pone.0161129.s002.csv]

Peptide	Protein	A-AECOPD1	A-Convalescent1	A-AECOPD2	A-Convalescent2	A-AECOPD3	A-Convalescent3	A-AECOPD4	A-Convalescent4	A-AECOPD5	A-Convalescent5	A-AECOPD6	A-Convalescent6	A-AECOPD7	A-Convalescent7	A-AECOPD8	A-Convalescent8	A-AECOPD9	A-Convalescent9	A-AECOPD10	A-Convalescent10	A-AECOPD11	A-Convalescent11	A-AECOPD12	A-Convalescent12	A-AECOPD13	A-Convalescent13	A-AECOPD14	A-Convalescent14	A-AECOPD15	A-Convalescent15	A-AECOPD16	A-Convalescent16	A-AECOPD17	A-Convalescent17	A-AECOPD18	A-Convalescent18	A-AECOPD19	A-Convalescent19	A-AECOPD20	A-Convalescent20	A-AECOPD21	A-Convalescent21	A-AECOPD22	A-Convalescent22	A-AECOPD23	A-Convalescent23	A-AECOPD24	A-Convalescent24
SLAPYAQDTQEK	Apolipoprotein A-IV	-1.51386105850681	-0.787692584094493	-1.39756526959372	-1.41286924207778	-1.52741376693892	-1.40413123012912	-0.103382279678219	-0.506989916954137	-1.41692840180737	-1.23937874857516	-1.58967976451739	-0.839237428831532	-0.508369007703835	-0.316528836297676	-1.05388002926047	-0.595663730592034	-1.6049881919136	-0.781201383179055	-1.36572476179152	-0.401478070726165	-1.27946849874487	-0.590738128571573	-1.27215311689681	-0.22219348885407	-1.43404106374398	-1.89849057891348	-0.934155935883225	-0.885551590767717	-1.03869656181574	-1.07783763674835	-0.852156155430141	-0.406387547293448	-1.21430360209669	-0.938301762906048	-0.735203938858939	-0.823550000685957	-0.435276782618713	-0.151221246627508	0.0382182444348335	0.353478719867595	-1.21883753094933	-0.906652808499564	-0.892754128799997	-0.701391581843206	-1.35215522324395	-0.764994926989621	-0.938300484948426	-0.945849521262052
VVEESELAR	Complement component C9	-0.54037709223176	-0.297747010236959	-0.729804044321258	-1.19541402936814	-0.715766996651822	0.0565475039787243	-0.201641169375724	-0.658210038350636	-0.917672805004259	-0.662093581140655	-0.319728660922842	-1.93042772512768	-1.08026326811394	-0.563032284823863	-0.625632087120799	-0.752918814900271	0.0164386895011774	-1.11662516313237	-0.940250378428471	-0.507660704200212	-0.563691989930373	-1.01546810009643	-0.966077234958058	-0.53510209698356	-1.57245855806453	-1.09459145358005	-1.48869954936156	-0.709827503944392	-1.26693107438991	-1.52355138514979	-0.977966426642161	-1.85655864230037	-0.727405291510527	-0.869574528942344	-1.30915888726018	-1.50084487743579	-1.4587670893295	-1.50014047917568	-0.603168768736243	-0.488100332910776	-0.394778876015547	-0.920435945165996	-1.00252911582497	-1.47320007914929	-0.47678936446684	-1.38553177189296	-1.16131059176793	-1.05286021478574
SSPVVIDASTAIDAPSNLR	Fibronectin	0.43850351707257	-0.179643764406429	0.136828775456019	0.859456377040633	0.388679313702683	-0.361880855123942	-0.090957404255368	2.37199045322683	0.0310199575331331	0.218988916932167	-0.272269633588393	-0.0756370735605953	0.274847117824978	0.466588851865004	0.299111427692816	0.186964302272676	0.789883585202743	0.623581480193473	0.484602724414333	-0.0535961662838242	0.807572717905383	0.326672481748276	0.252025387835451	0.298479777317177	2.02664026792392	2.03632383978158	0.650385435490428	0.46544080150004	1.41728628036006	1.8361670546007	-0.928343656793982	0.16888516564335	-0.39191844252323	-0.542953965083986	-0.165994266632228	0.57689056080198	-0.317131417112633	-0.366843274719581	0.356558643816478	-0.523273212718253	0.0250018021884002	-0.0569239636183161	-0.0854343141597471	0.860733342097851	0.541701587813207	1.3430278603798	0.317124881195622	0.325447708676957
TAAQNLYEK	Apolipoprotein C-II	-1.38283600195207	-0.913628882037526	0.0527809285375393	-0.624858369636054	-0.962819148074195	-1.22981977426322	-1.01964659591073	-0.345983795584573	-2.2498499095951	-1.7970328732102	-0.833539254861901	-0.782781452376836	-1.47231186218867	-1.31563830733438	-1.64089293314625	-1.34067548252749	-0.887440771419283	-0.142455205846473	-1.85077678234633	-0.794216350143814	-2.32835866571032	-1.77680096778291	-0.691643373053132	-0.764012652427865	-0.88548706085527	-0.484173840717778	-0.973341530033734	-0.505026467922288	-1.18355369765726	-0.877480324847433	0.784977189261529	0.997300067609104	-1.3671925664603	-2.31575812843093	0.400786127566818	0.0757252149931581	-0.932893416833534	-0.690203090139472	-0.143877299647394	0.112390313644337	-0.736126835649526	0.0832011317054999	-1.55711208515228	-1.72278391821686	-1.30106630529608	-0.757052882485289	-1.46061088975073	-1.17859714000725
AFVFPK	C-reactive protein	-1.60373747369832	1.0057261503852	-3.53032793890186	-4.68919747279053	-4.12784733261532	1.18687383317754	2.66607105624143	0.130949444210575	-0.00732086145306732	-1.06119699335885	1.40080796432052	-3.16315550843864	-3.50073097425476	-0.811378668640517	-0.984748296422388	-0.768845267990556	0.460173104340467	-3.20658843397309	-4.81205265079503	-2.94411126228698	-2.10820140794882	-5.3724836507488	-2.73791025612582	-0.847483244549821	-3.95593158931758	-2.43992619253714	-4.24328002229875	-0.667901562760879	-3.83175816657933	-3.7044813902518	-2.7829986631789	-5.35797614573328	-3.06271746334508	-3.96281473265301	-0.940149258822767	-2.9425283935956	-5.29953734907825	-5.27048754788224	-3.69880925151455	-1.45377562932608	0.975205111778072	-1.15639526262234	-2.47508492982288	-5.6347504252909	-2.4933922725704	-6.45494081643977	-2.58907829685746	-0.793459329626269
GSPAINVAVHVFR	Transthyretin	0.178205859193484	-0.278064127845385	0.237577443134297	-0.366435940757951	-1.04136674973508	-1.9490545302024	-0.574812910950588	-0.3973344620374	-0.854535999251573	-0.783456127539888	-1.69590986938979	-0.416838392749513	-0.691206469948766	-0.701274299654669	-0.270034226205282	-0.202988356746683	-0.95379532576889	0.0449173198659683	-1.00245487961036	-0.596975887847225	-1.24372662400516	-0.488565440233825	-0.503772751806987	-0.387716617185785	-0.398852351382379	-0.531584539380362	-0.414010851537705	-0.412215983705249	-0.602931630950543	-0.261343218153944	-0.549456439434562	0.0583673895171808	-0.0604431418014091	-0.497144603645643	0.0163755243943156	0.213876277440376	-0.757325949492869	-1.06115655458416	-0.337537215226199	-0.346316563198696	-0.296574344944755	0.423453374085295	-0.647543021790928	-0.287043473099829	-0.727991511602717	-0.130010938680742	-0.122037768856877	-0.45575613844349
ITLPDFTGDLR	Lipopolysaccharide-binding protein	-0.583879202083893	-0.108137544391399	-0.533349223979517	-0.991492733931015	-1.37632060234537	0.198753242518322	0.916284052668123	-0.211187031169201	-1.49918437669686	-1.71451984186121	0.786692561806395	-1.42368102763913	-0.98317534161549	0.214874859839087	-1.08454091874189	-0.833753676056809	0.11310721040707	-0.771193689004842	-1.58004161893887	-0.772949738055674	-0.208314651940165	-1.36577260842795	-0.628528683409979	-0.404355774834669	-0.860195180233417	-0.641079368212813	-1.64386018407966	-0.0320417859723818	-1.30268774484422	-1.61499045604998	-1.53203564161845	-1.42315587520613	-1.12098393929393	-2.57687756928935	-0.147270547299137	-0.408319261197295	-1.59329616496019	-1.4601631777792	-0.965140290928727	-0.327152345666833	-0.618720513987062	-1.363148110538	-0.827712536356497	-1.46723366708229	-0.640209216163025	-1.09915438362475	-1.87077008941378	-1.34366462598053
[truncated: 96 more columns]
