# Supplementary material for: COPD Exacerbation Biomarkers Validated Using Multiple Reaction Monitoring Mass Spectrometry
Source: PLoS One. 2016 Aug 15;11(8):e0161129. doi: 10.1371/journal.pone.0161129 (PMC4985129; doi:10.1371/journal.pone.0161129)
Supplement: S3 File — (CSV) [file pone.0161129.s003.csv]

Peptide	Protein	B-AECOPD1	B-AECOPD2	B-AECOPD3	B-AECOPD4	B-Convalescent1	B-AECOPD5	B-Convalescent2	B-AECOPD6	B-Convalescent3	B-AECOPD7	B-Convalescent4	B-AECOPD8	B-Convalescent5	B-AECOPD9	B-Convalescent6	B-AECOPD10	B-Convalescent7	B-AECOPD11	B-Convalescent8	B-AECOPD12	B-Convalescent9	B-AECOPD13	B-AECOPD14	B-AECOPD15	B-AECOPD16	B-Convalescent10	B-AECOPD17	B-Convalescent11	B-AECOPD18	B-AECOPD19	B-AECOPD20	B-Convalescent12	B-AECOPD21	B-Convalescent13	B-AECOPD22	B-Convalescent14	B-AECOPD23	B-Convalescent15	B-AECOPD24	B-AECOPD25	B-Convalescent16	B-AECOPD26	B-Convalescent17	B-AECOPD27	B-AECOPD28	B-Convalescent18	B-AECOPD29	B-AECOPD30
SLAPYAQDTQEK	Apolipoprotein A-IV	-0.377607867761533	-1.47556768570261	-1.3767038623255	-1.48332851157942	-0.196133419536508	-1.06003742088783	0.264315967010542	-0.850786371508659	0.426669967248732	0.166218496445607	-1.87459251779992	-2.15913178117894	-0.511621661246093	-2.34073107447717	-1.95338741325145	-1.60878517181598	-0.216461807972294	-0.831137710975089	-1.59202780474181	-2.15989433294772	-1.11059782023931	-0.991512112566298	-1.44951740471515	-1.90280089264031	-1.56819865570826	-0.457059111722568	-2.53925340422326	-0.560768294246653	-1.90450048172362	-1.28089942230028	0.619763909939612	-0.534272363022233	-0.395689354492638	-0.871975582123329	-1.95806270097323	-0.498694888285798	-0.933330670607342	-0.400505157822652	-0.75141415341317	-1.59847539395058	-0.544358229557199	-1.17687290707907	-1.7276822910935	-1.13064369140826	-1.79262436678176	-0.304231600661888	-0.684579347992808	-1.10180611496801
VVEESELAR	Complement component C9	-1.34783483966233	-1.06801226618468	-1.13244979610391	-0.761434209919926	-0.883018568091256	-0.596165169115497	-0.662820722917532	-0.700761398854056	-0.63516384694091	0.415625398633184	-1.47719623562154	-1.13842474765893	-1.03645493250146	0.150364223304353	-0.737447572025166	-0.585339217783424	-0.283277102704375	-0.752905905747746	-0.543136722244618	0.281983234301428	-0.961957866147421	-0.837796612692069	-0.87317531087724	-0.263421088637028	-1.96444753601252	-1.04559584210036	0.223533651108752	-1.5234111534854	-1.10489283650704	-0.880707907009355	-0.56272294462884	-1.14682807606277	-1.06100889880264	-0.335495761336606	0.158214947841533	-0.510470919774026	-0.45763311984213	-0.381968603458477	-0.723625014773829	-0.0173356666167978	-0.312997093203998	0.0647231122154914	0.191016878254102	-0.623548289567348	-0.670117688750638	-1.22715385818943	-0.682206194497252	-0.672392721852841
SSPVVIDASTAIDAPSNLR	Fibronectin	1.40030585458812	1.50351465081725	1.1672639704318	1.21633720266534	1.20505577255163	0.799275916105546	0.237815513504104	1.12468890221156	-0.297481430050501	0.253587440557364	1.48645587677899	1.73869605832854	1.44386306269468	1.00535787870005	-0.288079328444642	1.28104457234114	1.46156093472573	1.39244833813279	1.96508512720478	0.390576295123021	1.29735400439593	1.3171671348732	1.11833155509134	0.248376095016044	0.846497897595752	1.59897227842858	0.895522724717492	2.00709188603677	1.32786113278568	1.13818729928906	1.99253460193081	1.17890974477106	0.744531858970645	1.28356369994093	1.03124972660937	0.814216962457163	0.596590355229602	1.78236899130178	1.78028880534366	1.24492440478022	1.60334552093458	0.0602534056800873	0.499292774371535	0.992798761995838	0.590780490779328	2.33707779158929	2.03328803214269	2.84814068464816
TAAQNLYEK	Apolipoprotein C-II	-0.854470385576567	-1.45540832460796	-0.11205860172989	-0.0466654321976023	-0.150241944615071	-0.643525280990813	-0.819193747677099	-1.81876845639736	-0.703710045302265	-0.603747948470762	-1.75700177908079	-1.74927839014132	-0.457544832288226	-1.30710918449907	-0.918914495280672	-1.14347322020065	0.0296444610475589	-1.06404952936143	-1.20491168228019	-2.45216352065257	-0.409464685720587	-0.921186260353617	-1.48263813114321	-1.62088576417838	-0.996603119885632	-0.998503823249874	-0.907820880031476	-0.723891969330358	-0.931116328963098	-0.611392341203836	-0.31268565178794	1.01750887281682	0.0163293015891876	0.531941533649358	-0.712544616600212	-0.692442868982294	-0.641207660830355	-1.61483199345888	-2.12405125376958	-0.316462391838497	-0.964282142717022	-0.0984543293267063	-1.28735181098196	-1.56641644099212	-2.45448999888301	-0.179706937233076	-0.136793112734069	-1.16212017564751
AFVFPK	C-reactive protein	-4.91969538534855	-0.313930905174651	-3.34459286618551	-5.10709678415969	-1.52637505760101	-0.821000379961161	-1.74816910739267	-3.57105866538878	-1.67419984213646	1.77520878044715	-3.32411174362593	-2.01106989448128	-3.06645350095234	0.773338140485572	0.493209775592885	-0.986373892606632	-1.93016039922981	-3.31428496435606	-1.49528907119185	2.26296449801882	-5.7155775678652	-4.359352672914	-1.5060457163388	0.0139587891378039	-0.187333088939788	-2.27306363953212	2.21923206167059	-2.09066540594912	-1.46195668016974	-2.62381973392997	-2.92252697134212	-3.9629786425577	-3.50319849500083	0.65736958955091	2.87538840550865	-1.73719312472279	-1.90287316431193	-2.78421115238263	-3.87663842516605	1.28524839671757	-0.101971099160242	2.19600879581858	1.57910356509542	-3.24212516862653	0.140622360824871	-4.37494861690288	-3.20215332916225	-2.74066582831325
GSPAINVAVHVFR	Transthyretin	0.312498702765088	-1.26502148104545	0.0941844308070863	0.1173205406076	-1.85512462426732	-1.98132248809842	-0.206197339402572	-0.682730467084655	-0.973143057641432	-1.41399075288407	-0.897273215481126	-0.470318250596548	-0.344792087724294	-1.38059280099211	-2.33141556074264	-1.39740730205254	-0.530576147196004	-0.718161885720673	-0.577352512940566	-1.65422681483371	-0.635990071439376	-0.735669322087876	-1.13581987898359	-2.2610149226837	-1.17594853667708	-0.186142356969324	-1.94462620371811	0.0780289430865704	-1.22315739376254	-0.861332061330999	0.204129848165079	0.127727498854096	-0.0134309136450312	-0.412629683356757	-1.89618154304613	-1.07347991158177	-0.829612364902843	-1.53195766378645	-1.66920533608992	-1.52679125822635	0.0781379799342217	-2.61156245008008	-1.52153698629022	-0.868533380502443	-2.19383091730145	0.118725051284327	-0.117766568727584	-0.40035435256021
ITLPDFTGDLR	Lipopolysaccharide-binding protein	-1.17429072905833	-1.79167806975937	-0.739670521805536	-0.88552189646408	-0.31796098988152	-0.41088468784187	-0.365119804953035	-0.669627694509152	-1.73213394956179	-0.624071364660714	-2.36058891149038	-3.36058891149038	-0.599080335510382	1.11287991281739	0.479224597357509	-0.89394038292658	-0.731697656617816	-1.19700865856033	-0.0950434366089361	-0.143755301934585	-0.786609199461538	-1.49911882839114	-1.41867435593056	-0.204179898058164	0.129177873115742	-1.09219892925555	0.935857195439894	-1.25624959322523	-1.15473346089452	-0.703076498500191	-0.529973552086779	-0.439622160232165	-0.33708385893497	0.0257388016786466	0.329818884351666	-0.119189318490431	-0.468881758133398	0.925707137928986	0.0891174831159038	0.241534689559169	-0.0956489857567466	3.39477966355953	-0.012919617499217	-0.64522533273242	0.0569446613635252	-0.450768908665215	-0.436161102371233	-0.469403961835065
[truncated: 43 more columns]
