# Supplementary material for: COPD Exacerbation Biomarkers Validated Using Multiple Reaction Monitoring Mass Spectrometry
Source: PLoS One. 2016 Aug 15;11(8):e0161129. doi: 10.1371/journal.pone.0161129 (PMC4985129; doi:10.1371/journal.pone.0161129)
Supplement: S4 File — (CSV) [file pone.0161129.s004.csv]

Peptide	Protein	C-AECOPD1	C-Convalescent1	C-AECOPD2	C-Convalescent2	C-AECOPD3	C-Convalescent3	C-AECOPD4	C-Convalescent4	C-AECOPD5	C-Convalescent5	C-AECOPD6	C-Convalescent6	C-Convalescent7	C-AECOPD7	C-Convalescent8	C-AECOPD8	C-Convalescent9	C-Convalescent10	C-AECOPD9	C-Convalescent11	C-AECOPD10	C-Convalescent12	C-AECOPD11	C-Convalescent13	C-AECOPD12	C-Convalescent14	C-AECOPD13	C-Convalescent15	C-AECOPD14	C-Convalescent16	C-AECOPD15	C-Convalescent17	C-AECOPD16	C-Convalescent18	C-AECOPD17	C-Convalescent19	C-AECOPD18	C-Convalescent20	C-AECOPD19	C-Convalescent21	C-AECOPD20	C-Convalescent22	C-Convalescent23	C-AECOPD21	C-Convalescent24	C-AECOPD22	C-Convalescent25	C-AECOPD23
SLAPYAQDTQEK	Apolipoprotein A-IV	-1.02166189057899	-0.902868316972527	-0.737489145727674	-0.126974665764257	0.581755561914152	0.449739321366947	-1.20255480171085	-0.30114328720327	-0.958418441119378	-0.605683974039521	-1.7577975506016	-1.24461121241987	-0.752831151232769	-1.18199411556868	-0.507116176833059	-1.56600037942982	-1.00967447081164	-0.928773090462883	-1.14868091539506	-0.493525704581262	-1.75157575213181	-0.459461843227486	-0.363802500822876	-0.992062122624696	-1.11226390990773	-0.289776685636181	-1.462236689862	0.112106915225804	-1.88756103002352	-0.696482664634344	-2.13662858547314	-1.26281476065532	-0.764733671702281	-1.07047833261944	-1.11549353463806	-0.31868086911812	-0.635155333009788	-1.06329868399058	-0.933035651253753	0.00618164374133612	-1.83342667453206	-0.43662085465681	-0.272421846242747	-0.697172764738275	-0.221300929563304	-1.4767398256277	-1.05348364820176	-2.66796114863529
VVEESELAR	Complement component C9	-0.87522674313474	-0.799764374790811	-0.184104483221429	-0.731967454681524	-0.839188738245592	-1.09136543112416	0.0380444212110931	-0.70711232906257	-0.354001855402763	-0.738393938103138	-0.138606368212462	-0.551336106981601	-2.60034382837643	-0.934612521994844	-1.38771377857224	0.491457435613431	0.233408061205587	-0.843583631341493	0.230971129931223	0.149542982772819	-0.856558208955282	-1.58043306476339	-0.290129869395408	-0.112856109287362	-1.85901175003921	-0.856450839144097	-0.367459237338286	-0.224566396842437	-0.470464287875058	-0.718227740193866	-0.0866124567538221	-0.137672667362279	-0.495805486305168	-0.202175455761992	-0.513861540338477	-1.19317030071418	-0.48950444139753	-0.68191088317017	-1.45723802807198	-0.340471508827957	-0.235681044279735	-1.25588695737382	-0.530015971929099	-1.26793255576949	-1.01669233039246	0.473533770425734	-0.327416527223508	-0.805707107029286
SSPVVIDASTAIDAPSNLR	Fibronectin	-0.122792933425343	1.3348607279583	0.281053224710863	1.34823783976212	1.31512834347146	1.41341415382451	0.747663006642063	0.0834322844530624	-1.15324089495342	-0.910617339187919	-0.597675030905594	1.07436981762421	1.30101573506124	0.286363202481248	0.137274680987691	-0.0111737865404998	-0.765803949963454	-0.011699018798318	-1.25382290160615	0.49984125986711	-0.987362499118596	-0.902950115798823	-0.769954995771164	-0.9793256349913	0.701525990706699	-1.25489080424526	0.0379492452688551	1.65866790688354	-0.117631201860629	2.42558521030459	-1.61667552733757	0.268944813173878	-1.53497227546268	2.10738342179714	0.654553681909875	0.980301666650677	0.233810311995459	-0.990886945965582	-0.100580635342308	-0.527327627555036	-0.659961934381371	0.20821554849478	1.13672209595103	-0.49055627357066	-0.235802201299202	0.345695107920042	0.480612972288464	0.583014480086316
TAAQNLYEK	Apolipoprotein C-II	-0.859000160997315	0.387811900712321	-1.11561738555611	-1.04297353046287	0.06066997642728	0.142441552964765	-0.386785325258861	-0.124327377745515	-2.48048234830736	-1.70653792243276	-1.58076084637737	-0.0458017414367787	-0.14001705712821	-1.91811662156486	-2.17172523402376	-0.389106984044245	-1.06844996697903	-0.795775190132312	-0.775578886754514	-0.743903180589007	-1.0329197374346	-0.223018058221731	-1.63787312278305	-1.96107567668085	-1.6344090003076	-0.404250268314547	-0.807204322422625	-0.506384552726456	-0.604391251090602	-0.178708600063484	-1.15346535201443	-1.91099174118425	-1.25046083742521	-0.502668345483237	-0.555222770848887	-0.0804566720306975	-1.33486621148602	-1.48662349165841	-0.648476002536757	-0.617466488804074	-2.03518280260178	-0.797764113353081	-0.480435506892074	-2.64585473963592	-2.30856713672011	0.365493200790404	-0.552717496328542	-1.93421911968789
AFVFPK	C-reactive protein	-6.30532762916548	-5.15965831806143	2.35657692626912	-4.96238004906209	-3.66110082732657	-3.89585124309759	1.33554235806393	-3.5342195703404	0.708729453084178	-3.69834170324611	-0.845740894359573	-3.19605538146517	-5.91979497442429	0.518173362714481	-1.92967806319494	1.90914074069873	-0.815782908982481	-3.55749139954444	2.40414923259127	0.24944634480467	-0.927792408454585	-6.46589399221689	0.971698820222529	2.69648832538827	-8.69629307731275	-7.57229762888293	-0.0855105303489492	-1.61895125213492	-0.00225859674637685	-3.94500922202282	1.2317218487899	-1.97106599788305	-3.76268946564454	-4.40983500642631	-1.41235715743284	-4.3955250054857	-1.51976443787724	-1.42342044959574	-3.62796443644047	0.0827545516560828	0.778632878575778	-5.17419965255779	-2.52496511091184	0.368668295748166	-4.19475357433616	2.94318560347151	-0.376421918639314	-3.65533493557053
GSPAINVAVHVFR	Transthyretin	-0.312348026671109	0.0751812248669461	-0.371620255583234	0.271777579023658	0.00294022676699868	-0.151558995933956	-1.8650515441273	-0.164573993047148	-1.31489160967617	-1.05958572083767	-0.881375851485966	-0.0214260003318847	-0.246288151923653	-2.65448579611955	-1.77084724118589	-0.339879194110106	0.0135678711750824	-0.0849528251390215	-0.675628833639956	-0.917616813949067	-1.39220020961719	-0.273207660596623	-0.987495960030722	-0.621054505968753	-1.00076859162415	-0.514170582096025	-0.504263479028736	-0.273844076305066	-1.27772459304976	-0.595357758625577	-0.614714762825368	-0.5019422876039	-0.982855588355832	-0.497560350937186	-0.66558506817027	-0.701603373666652	-0.97435050457663	-0.991129413572231	0.184612841441235	-0.576764180143903	-0.593964587999986	0.15169623495617	0.159600659765097	-1.81737674203636	-0.883441115535851	-0.201767268153755	0.0184183938860958	-0.747494732141275
ITLPDFTGDLR	Lipopolysaccharide-binding protein	-1.38086953610197	-0.645023592760854	1.41811344374124	-0.776678839826102	-0.173242182537663	-0.409576901686391	0.573722663782678	-0.548970760713271	0.341263714277421	-1.32567548039037	0.648657817311479	0.186338239957704	-1.09231442324243	0.887633664036209	-0.784402286601142	1.14097618404918	-0.17678844416566	-0.866713384604678	0.797179125393952	-0.0378627558715061	-0.49484451863547	-1.29491426789793	-0.384735428765725	0.675981362519243	-2.41558057236685	-1.02539235660918	0.684700719342522	-0.590838000190393	-0.185003243024989	-1.28047288453361	0.122529634542672	-0.056550026361702	-0.670383177316677	-0.180055831609584	-0.013746811664904	-0.885645528883265	-0.50270565536829	-0.161876491983957	-1.16591302661353	0.197585722452799	0.699196577562524	-1.25472846302509	0.277473589089142	0.171407589494225	-1.0647432469686	1.06196259786448	-0.598187987200566	-1.03538954084487
[truncated: 150 more columns]
